# Supplementary material for: A common variant of RIP3 promoter region is associated with poor prognosis in heart failure patients by influencing SOX17 binding
Source: J Cell Mol Med. 2019 May 31;23(8):5317–28. doi: 10.1111/jcmm.14408 (PMC6652837; doi:10.1111/jcmm.14408)
Supplement: Supplementary file 7 [file JCMM-23-5317-s007.xlsx]

## Sheet: Sheet1
Sample	rs3212240	14:24810830	14:24810636	rs3212241	rs3759630	rs3212242	rs3212243	14:24810336	14:24810248	rs3212245	rs3212246	rs3212247	rs3759625	rs3834521	rs1007381	rs3212249	rs3212250	rs3212251
1	G G	G G	G G	C T	G G	A G	A G	C C	C C	A T	G G	T T	T T	C C	C C	G G	A A	A A
2	G G	G G	G G	C C	G G	A A	G G	C C	C C	T T	G G	T T	T T	C C	C C	G G	A A	A A
3	A G	G G	G G	C C	G G	G G	A A	C C	C C	T T	G G	T T	T T	C C	C T	G G	A A	A A
4	G G	G G	G G	C C	G G	A G	A G	C C	C C	T T	G G	T T	T T	C C	C C	G G	A A	A A
5	A G	G G	G G	C T	G G	G G	A A	C C	C C	A T	G G	T T	T T	C C	C T	G G	A A	A A
6	G G	G G	G G	C C	A A	G G	A A	C C	C C	T T	G G	T T	T T	C C	C C	G G	A A	A A
7	A G	G G	G G	C C	A G	A G	A G	C C	C C	T T	G G	T T	T T	C C	C T	G G	A A	A A
8	G G	G G	G G	C C	G G	A A	G G	C C	C C	T T	G G	T T	T T	C C	C C	G G	A A	A A
9	G G	G G	G G	C C	G G	A G	A G	C C	C C	T T	G G	T T	T T	C C	C C	G G	A A	A A
10	G G	G G	G G	C T	G G	A G	A G	C C	C C	A T	G G	T T	T T	C C	C C	G G	A A	A A
11	A G	G G	G G	C C	G G	A G	A G	C C	C C	T T	G G	T T	T T	C C	C T	G G	A A	A A
12	G G	G G	G G	T T	G G	G G	A A	C C	C C	A A	G G	T T	T T	C C	C C	G G	A A	A A
13	A G	G G	G G	C T	G G	G G	A A	C C	C C	A T	G G	T T	T T	C C	C T	G G	A A	A A
14	G G	G G	G G	C C	G G	G G	A A	C C	C C	T T	G G	T T	T T	C C	C C	G G	A A	A A
15	A A	G G	G G	C C	G G	G G	A A	C C	C C	T T	G G	T T	T T	C C	T T	G G	A A	A A
16	A G	G G	G G	C C	G G	A G	A G	C C	C C	T T	G G	T T	T T	C C	C T	G G	A A	A A
17	G G	G G	G G	C T	G G	A G	A G	C C	C C	A T	G G	T T	T T	C C	C C	G G	A A	A A
18	G G	G G	G G	C C	G G	A A	G G	C C	C C	T T	G G	T T	T T	C C	C C	G G	A A	A A
19	G G	G G	G G	C C	G G	A A	G G	C C	C C	T T	G G	T T	T T	C C	C C	G G	A A	A A
20	G G	G G	G G	C C	G G	G G	A A	C C	C C	T T	G G	T T	T T	C C	C C	G G	A A	A A
21	A G	G G	G G	C C	G G	A G	A G	C C	C C	T T	G G	T T	T T	C C	C T	G G	A A	A A
22	G G	G G	G G	C C	G G	A G	A G	C C	C C	T T	G G	T T	T T	C C	C C	G G	A A	A A
23	G G	G G	G G	C T	G G	G G	A A	C C	C C	A T	G G	T T	T T	C C	C C	G G	A A	A A
24	A G	G G	G G	C T	G G	G G	A A	C C	C C	A T	G G	T T	T T	C C	C T	G G	A A	A A
25	G G	G G	G G	C C	G G	G G	A A	C C	C C	T T	G G	T T	T T	C C	C C	G G	A A	A A
26	G G	G G	G G	C C	G G	A G	A G	C C	C C	T T	G G	T T	T T	C C	C C	G G	A A	A A
27	G G	G G	G G	C C	G G	A G	A G	C C	C C	T T	G G	T T	T T	C C	C C	G G	A A	A A
28	G G	G G	G G	C T	G G	A G	A G	C C	C C	A T	G G	T T	T T	C C	C C	G G	A A	A A
29	G G	G G	G G	C T	G G	A G	A G	C C	C C	A T	G G	T T	T T	C C	C C	G G	A A	A A
30	A A	G G	G G	C C	G G	G G	A A	C C	C C	T T	G G	T T	T T	C C	T T	G G	A A	A A
31	A G	G G	G G	C C	G G	A G	A G	C C	C C	T T	G G	T T	T T	C C	C T	G G	A A	A A
32	G G	G G	G G	C C	G G	A G	A G	C C	C C	T T	G G	T T	T T	C C	C C	G G	A A	A A
33	G G	G G	G G	C C	G G	A G	A G	C C	C C	T T	G G	T T	T T	C C	C C	G G	A A	A A
34	G G	G G	G G	C C	G G	A G	A G	C C	C C	T T	G G	T T	T T	C C	C C	G G	A A	A A
35	A G	G G	G G	C T	G G	G G	A A	C C	C T	A T	G G	T T	T T	C C	C T	G G	A A	A A
36	A G	G G	G G	C C	G G	A G	A G	C C	C C	T T	G G	T T	T T	C C	C T	G G	A A	A A
37	A G	G G	G G	C C	G G	G G	A A	C C	C C	T T	G G	T T	T T	C C	C T	G G	A A	A A
38	G G	G G	G G	C C	G G	A G	A G	C C	C C	T T	G G	T T	T T	C C	C C	G G	A A	A A
39	G G	G G	G G	C T	G G	A G	A G	C C	C C	A T	G G	T T	T T	C C	C C	G G	A A	A A
40	G G	G G	G G	C C	G G	A A	G G	C C	C C	T T	G G	T T	T T	C C	C C	G G	A A	A A
41	G G	G G	G G	C C	G G	A G	A G	C C	C C	T T	G G	T T	T T	C C	C C	G G	A A	A A
42	A G	G G	G G	C C	G G	G G	A A	C C	C C	T T	G G	T T	T T	C C	C T	G G	A A	A A
43	A G	G G	G G	C T	G G	G G	A A	C C	C C	A T	G G	T T	T T	C C	C T	G G	A A	A A
44	A G	G G	G G	C T	G G	G G	A A	C C	C C	A T	G G	T T	T T	C C	C T	G G	A A	A A
45	G G	G G	G G	C T	G G	G G	A A	C T	C C	A T	G G	T T	T T	C C	C C	G G	A A	A A
46	G G	G G	G G	C C	G G	A G	A G	C C	C C	T T	G G	T T	T T	C C	C C	G G	A A	A A
47	G G	G G	G G	C C	G G	A G	A G	C C	C C	T T	G G	T T	T T	C C	C C	G G	A A	A A
48	A G	G G	G G	C C	G G	G G	A A	C C	C C	T T	G G	T T	T T	C C	C T	G G	A A	A A
49	A G	G G	G G	C C	G G	A G	A G	C C	C C	T T	G G	T T	T T	C C	C T	G G	A A	A A
50	G G	G G	G G	C T	G G	G G	A A	C C	C C	A T	G G	T T	T T	C C	C C	G G	A A	A A
51	A G	G G	G G	C C	G G	A G	A G	C C	C C	T T	G G	T T	T T	C C	C T	G G	A A	A A
52	G G	G G	G G	C T	G G	A G	A G	C C	C C	A T	G G	T T	T T	C C	C C	G G	A A	A A
53	A G	G G	G G	C C	G G	G G	A A	C C	C C	T T	G G	T T	T T	C C	C T	G G	A A	A A
54	A G	G G	G G	C C	G G	G G	A A	C C	C C	T T	G G	T T	T T	C C	C T	G G	A A	A A
55	G G	G G	G G	C C	G G	A G	A G	C C	C C	T T	G G	T T	T T	C C	C C	G G	A A	A A
56	A G	G G	G G	C C	G G	A G	A G	C C	C C	T T	G G	T T	T T	C C	C T	G G	A A	A A
57	A G	G G	G G	C C	G G	A G	A G	C C	C C	T T	G G	T T	T T	C C	C T	G G	A A	A A
58	G G	G G	G G	C C	G G	A A	G G	C C	C C	T T	G G	T T	T T	C C	C C	G G	A A	A A
59	G G	G G	G G	C T	G G	G G	A A	C C	C C	A T	G G	T T	T T	C C	C C	G G	A A	A A
60	G G	G G	G G	C T	G G	A G	A G	C C	C C	A T	G G	T T	T T	C C	C C	G G	A A	A A
61	A G	G G	G G	C C	G G	A G	A G	C C	C C	T T	G G	T T	T T	C C	C T	G G	A A	A A
62	A G	G G	G G	C C	G G	G G	A A	C C	C C	T T	G G	T T	T T	C C	C T	G G	A A	A A
63	G G	G G	G G	C T	G G	A G	A G	C C	C C	A T	G G	T T	T T	C C	C C	G G	A A	A A
64	G G	G G	G G	C C	G G	A A	G G	C C	C C	T T	G G	T T	T T	C C	C C	G G	A A	A A
65	A G	G G	G G	C C	G G	A G	A G	C C	C C	T T	G G	T T	T T	C C	C T	G G	A A	A A
66	G G	G G	G G	C C	G G	A G	A G	C C	C C	T T	G G	T T	T T	C C	C C	G G	A A	A A
67	G G	G G	G G	C C	G G	A G	A G	C C	C C	T T	G G	T T	T T	C C	C C	G G	A A	A A
68	G G	G G	G G	C T	G G	A G	A G	C C	C C	A T	G G	T T	T T	C C	C C	G G	A A	A A
69	A G	G G	G G	C C	G G	G G	A A	C C	C C	T T	G G	T T	T T	C C	C T	G G	A A	A A
70	A G	G G	G G	C T	G G	G G	A A	C C	C C	A T	G G	T T	T T	C C	C T	G G	A A	A A
71	A G	G G	G G	C C	G G	G G	A A	C C	C C	T T	G G	T T	T T	C C	C T	G G	A A	A A
72	G G	G G	G G	T T	G G	G G	A A	C C	C C	A A	G G	T T	T T	C C	C C	G G	A A	A A
73	A G	G G	G G	C C	G G	G G	A A	C C	C C	T T	G G	T T	T T	C C	C T	G G	A A	A A
74	A G	G G	G G	C C	G G	A G	A G	C C	C C	T T	G G	T T	T T	C C	C T	G G	A A	A A
75	A G	G G	G G	C C	G G	A G	A G	C C	C C	T T	G G	T T	T T	C C	C T	G G	A A	A A
76	G G	G G	G G	C C	G G	A G	A G	C C	C C	T T	G G	T T	T T	C C	C C	G G	A A	A A
77	A G	G G	G G	C C	G G	A G	A G	C C	C C	T T	G G	T T	T T	C C	C T	G G	A A	A A
78	A G	G G	G G	C C	G G	G G	A A	C C	C C	T T	G G	T T	T T	C C	C T	G G	A A	A A
79	G G	G G	G G	C T	G G	A G	A G	C C	C C	A T	G G	T T	T T	C C	C C	G G	A A	A A
80	G G	G G	G G	C T	G G	G G	A A	C C	C C	A T	G G	T T	T T	C C	C C	G G	A A	A A
81	A G	G G	G G	C C	G G	A G	A G	C C	C C	T T	G G	T T	T T	C C	C T	G G	A A	A A
82	G G	G G	G G	C C	G G	A A	G G	C C	C C	T T	G G	T T	T T	C C	C C	G G	A A	A A
83	G G	G G	G G	C T	G G	A G	A G	C C	C C	A T	G G	T T	T T	C C	C C	G G	A A	A A
84	A G	G G	G G	C C	G G	A G	A G	C C	C C	T T	G G	T T	T T	C C	C T	G G	A A	A A
85	G G	G G	G G	C T	G G	G G	A A	C C	C C	A T	G G	T T	T T	C C	C C	G G	A A	A A
86	G G	G G	G G	C T	G G	G G	A A	C C	C C	A T	G G	T T	T T	C C	C C	G G	A A	A A
87	G G	G G	G G	C T	G G	A G	A G	C C	C C	A T	G G	T T	T T	C C	C C	G G	A A	A A
88	G G	G G	G G	C C	G G	A A	G G	C C	C C	T T	G G	T T	T T	C C	C C	G G	A A	A A
89	G G	G G	G G	C T	G G	A G	A G	C C	C C	A T	G G	T T	T T	C C	C C	G G	A A	A A
90	G G	G G	G G	C C	G G	A G	A G	C C	C C	T T	G G	T T	T T	C C	C C	G G	A A	A A
91	G G	G G	G G	C C	G G	A A	G G	C C	C C	T T	G G	T T	T T	C C	C C	G G	A A	A A
92	A G	G G	G G	C C				C C	C C	T T	G G	T T	T T	C C	C T	G G	A A	A A
93	A G	G G	G G	C C	G G	A G	A G	C C	C C	T T	G G	T T	T T	C C	C T	G G	A A	A A
94	G G	G G	G G	C T	G G	A G	A G	C C	C C	A T	G G	T T	T T	C C	C C	G G	A A	A A
95	G G	G G	G G	C C	G G	A A	G G	C C	C C	T T	G G	T T	T T	C C	C C	G G	A A	A A
96	G G	G G	G G	C C	G G	A G	A G	C C	C C	T T	G G	T T	T T	C C	C C	G G	A A	A A
97	G G	G G	G G	C C	G G	A A	G G	C C	C C	T T	G G	T T	T T	C C	C C	G G	A A	A A
98	A G	G G	G G	C C	G G	A G	A G	C C	C C	T T	G G	T T	T T	C C	C T	G G	A A	A A
99	G G	G G	G G	C T	G G	G G	A A	C C	C C	A T	G G	T T	T T	C C	C C	G G	A A	A A
100	A G	G G	G G	C C	G G	G G	A A	C C	C C	T T	G G	T T	T T	C C	C T	G G	A A	A A
101	G G	A G	G G	C C	A G	G G	A A	C C	C C	T T	T G	C T	C T	C T	C C	A G	A G	A G
102	G G	G G	G G	C T	A G	G G	A A	C C	C C	A T	T G	C T	C T	C T	C C	A G	A G	A G
103	G G	G G	G G	C T	A G	G G	A A	C C	C C	A T	T G	C T	C T	C T	C C	A G	A G	A G
104	G G	G G	G G	C C	A G	A G	A G	C C	C C	T T	T G	C T	C T	C T	C C	A G	A G	A G
105	G G	G G	G G	C C	A G	A G	A G	C C	C C	T T	T G	C T	C T	C T	C C	A G	A G	A G
106	G G	G G	G G	C T	G G	G G	A A	C C	C C	T T	T G	C T	C T	C T	C C	A G	A G	A G
107	G G	G G	G G	C C	A G	G G	A A	C C	C C	T T	T G	C T	C T	C T	C C	A G	A G	A G
108	G G	G G	G G	C T	A G	G G	A A	C C	C C	A T	T G	C T	C T	C T	C C	A G	A G	A G
109	G G	G G	G G	C C	A G	A G	A G	C C	C C	T T	T G	C T	C T	C T	C C	A G	A G	A G
110	G G	G G	G G	C T	A G	G G	A A	C C	C C	A T	T G	C T	C T	C T	C C	A G	A G	A G
111	G G	G G	G G	C T	A G	G G	A A	C C	C C	A T	T G	C T	C T	C T	C C	A G	A G	A G
112	A G	G G	G G	C C	A G	G G	A A	C C	C C	T T	T G	C T	C T	C T	C T	A G	A G	A G
113	A G	G G	G G	C C	A G	G G	A A	C C	C C	T T	T G	C T	C T	C T	C T	A G	A G	A G
114	G G	G G	G G	C T	A G	G G	A A	C C	C C	A T	T G	C T	C T	C T	C C	A G	A G	A G
115	A G	G G	G G	C C	A G	G G	A A	C C	C C	T T	T G	C T	C T	C T	C T	A G	A G	A G
116	G G	G G	G G	C C	A A	G G	A A	C C	C C	T T	T T	C C	C C	T T	C C	A G	A G	A G
117	G G	G G	G G	C T	A G	G G	A A	C C	C C	A T	T G	C T	C T	C T	C C	A G	A G	A G
118	G G	G G	G G	C T	A G	G G	A A	C C	C C	A T	T G	C T	C T	C T	C C	A G	A G	A G
119	G G	G G	G G	C T	A G	G G	A A	C C	C C	A T	T G	C T	C T	C T	C C	A G	A G	A G
120	A G	G G	G G	C C	A G	G G	A A	C C	C C	T T	T G	C T	C T	C T	C T	A G	A G	A G
121	G G	G G	G G	C C	A G	A G	A G	C C	C C	T T	T G	C T	C T	C T	C C	A G	A G	A G
122	G G	G G	G G	C C	A G	G G	A A	C C	C C	T T	T G	C T	C T	C T	C C	A G	A G	A G
123	G G	G G	G G	C C	A G	A G	A G	C C	C C	T T	T G	C T	C T	C T	C C	A G	A G	A G
124	G G	G G	G G	C C	A G	G G	A A	C C	C C	T T	T G	C T	C T	C T	C C	A G	A G	A G
125	G G	G G	G G	C C	A G	A G	A G	C C	C C	T T	T G	C T	C T	C T	C C	A G	A G	A G
126	G G	G G	G G	C C	A G	A G	A G	C C	C C	T T	T G	C T	C T	C T	C C	A G	A G	A G
127	G G	G G	G G	C C	A G	A G	A G	C C	C C	T T	T G	C T	C T	C T	C C	A G	A G	A G
128	G G	G G	G G	C C	A G	G G	A A	C C	C C	T T	T G	C T	C T	C T	C C	A G	A G	A G
129	A G	G G	G G	C C	A G	G G	A A	C C	C C	T T	T G	C T	C T	C T	C T	A G	A G	A G
130	G G	G G	G G	C C	A G	A G	A G	C C	C C	T T	T G	C T	C T	C T	C C	A G	A G	A G
131	G G	G G	G G	C C	A G	A G	A G	C C	C C	T T	T G	C T	C T	C T	C C	A G	A G	A G
132	G G	G G	G G	C T	A G	G G	A A	C C	C C	A T	T G	C T	C T	C T	C C	A G	A G	A G
133	G G	G G	G G	C T	A G	G G	A A	C C	C C	A T	T G	C T	C T	C T	C C	A G	A G	A G
134	G G	G G	G G	C C	A G	G G	A A	C C	C C	T T	T G	C T	C T	C T	C C	A G	A G	A G
135	G G	G G	G G	C C	A G	A G	A G	C C	C C	T T	T G	C T	C T	C T	C C	A G	A G	A G
136	G G	G G	G G	C C	A G	A G	A G	C C	C C	T T	T G	C T	C T	C T	C C	A G	A G	A G
137	G G	G G	G G	C C	A G	G G	A A	C C	C C	T T	T G	C T	C T	C T	C C	A G	A G	A G
138	A G	G G	G G	C C	A G	G G	A A	C C	C C	T T	T G	C T	C T	C T	C T	A G	A G	A G
139	G G	G G	G G	C T	A G	G G	A A	C C	C C	A T	T G	C T	C T	C T	C C	A G	A G	A G
140	A G	G G	G G	C C	A G	G G	A A	C C	C C	T T	T G	C T	C T	C T	C T	A G	A G	A G
141	G G	G G	G G	C C	A G	G G	A A	C C	C C	T T	T G	C T	C T	C T	C C	A G	A G	A G
142	A G	G G	G G	C C	A G	G G	A A	C C	C C	T T	T G	C T	C T	C T	C T	A G	A G	A G
143	A G	G G	G G	C C	A G	G G	A A	C C	C C	T T	T G	C T	C T	C T	C T	A G	A G	A G
144	G G	G G	G G	C C	A G	G G	A A	C C	C C	T T	T G	C T	C T	C T	C C	A G	A G	A G
145	G G	G G	G G	C C	A G	A G	A G	C C	C C	T T	T G	C T	C T	C T	C C	A G	A G	A G
146	A G	G G	G G	C C	A G	G G	A A	C C	C C	T T	T G	C T	C T	C T	C T	A G	A G	A G
147	G G	G G	G G	C C	A G	A G	A G	C C	C C	T T	T G	C T	C T	C T	C C	A G	A G	A G
148	A G	G G	G G	C C	A G	G G	A A	C C	C C	T T	T G	C T	C T	C T	C T	A G	A G	A G
149	A G	G G	G G	C C	A G	G G	A A	C C	C C	T T	T G	C T	C T	C T	C T	A G	A G	A G
150	A G	G G	G G	C C	A G	G G	A A	C C	C C	T T	T G	C T	C T	C T	C T	A G	A G	A G
151	G G	G G	G G	C C	A G	A G	A G	C C	C C	T T	T G	C T	C T	C T	C C	A G	A G	A G
152	G G	G G	G G	C T	A G	G G	A A	C C	C C	A T	T G	C T	C T	C T	C C	A G	A G	A G
153	A G	G G	G G	C C	A G	G G	A A	C C	C C	T T	T G	C T	C T	C T	C T	A G	A G	A G
154	G G	G G	G G	C T	A G	G G	A A	C C	C C	A T	T G	C T	C T	C T	C C	A G	A G	A G
155	G G	G G	G G	C T	A G	G G	A A	C C	C C	A T	T G	C T	C T	C T	C C	A G	A G	A G
156	G G	G G	G G	C C	A G	A G	A G	C C	C C	T T	T G	C T	C T	C T	C C	A G	A G	A G
157	A G	G G	G G	C C	A G	G G	A A	C C	C C	T T	T G	C T	C T	C T	C T	A G	A G	A G
158	A G	G G	G G	C C	A G	G G	A A	C C	C C	T T	T G	C T	C T	C T	C T	A G	A G	A G
159	G G	G G	G G	C C	A G	A G	A G	C C	C C	T T	T G	C T	C T	C T	C C	A G	A G	A G
160	G G	G G	G G	C C	A G	A G	A G	C C	C C	T T	T G	C T	C T	C T	C C	A G	A G	A G
161	A G	G G	G G	C C	A G	G G	A A	C C	C C	T T	T G	C T	C T	C T	C T	A G	A G	A G
162	A G	G G	G G	C C	A G	G G	A A	C C	C C	T T	T G	C T	C T	C T	C T	A G	A G	A G
163	G G	G G	G G	C C	A G	A G	A G	C C	C C	T T	T G	C T	C T	C T	C C	A G	A G	A G
164	G G	G G	G G	C C	A G	A G	A G	C C	C C	T T	T G	C T	C T	C T	C C	A G	A G	A G
165	A G	G G	G G	C C	A G	G G	A A	C C	C C	T T	T G	C T	C T	C T	C T	A G	A G	A G
166	G G	G G	G G	C T	A G	G G	A A	C C	C C	A T	T G	C T	C T	C T	C C	A G	A G	A G
167	G G	G G	G G	C T	A G	G G	A A	C C	C C	A T	T G	C T	C T	C T	C C	A G	A G	A G
168	A G	G G	G G	C C	A G	G G	A A	C C	C C	T T	T G	C T	C T	C T	C T	A G	A G	A G
169	G G	G G	G G	C C	A G	A G	A G	C C	C C	T T	T G	C T	C T	C T	C C	A G	A G	A G
170	G G	G G	G G	C C	A G	A G	A G	C C	C C	T T	T G	C T	C T	C T	C C	A G	A G	A G
171	G G	G G	G G	C C	A G	A G	A G	C C	C C	T T	T G	C T	C T	C T	C C	A G	A G	A G
172	G G	G G	G G	C T	A G	G G	A A	C C	C C	A T	T G	C T	C T	C T	C C	A G	A G	A G
173	G G	G G	G G	C T	A G	G G	A A	C C	C C	A T	T G	C T	C T	C T	C C	A G	A G	A G
174	G G	G G	G G	C C	A G	G G	A A	C C	C C	T T	T G	C T	C T	C T	C C	A G	A G	A G
175	G G	G G	G G	C C	A G	A G	A G	C C	C C	T T	T G	C T	C T	C T	C C	A G	A G	A G
176	G G	G G	G G	C C	A G	A G	A G	C C	C C	T T	T G	C T	C T	C T	C C	A G	A G	A G
177	G G	G G	G G	C C	A G	A G	A G	C C	C C	T T	T G	C T	C T	C T	C C	A G	A G	A G
178	G G	G G	G G	C C	A G	G G	A A	C C	C C	T T	T G	C T	C T	C T	C C	A G	A G	A G
179	G G	G G	G G	C C	A G	A G	A G	C C	C C	T T	T G	C T	C T	C T	C C	A G	A G	A G
180	G G	G G	G G	C C	A G	A G	A G	C C	C C	T T	T G	C T	C T	C T	C C	A G	A G	A G
181	G G	G G	G G	C C	A G	A G	A G	C C	C C	T T	T G	C T	C T	C T	C C	A G	A G	A G
182	A G	G G	G G	C C	A G	G G	A A	C C	C C	T T	T G	C T	C T	C T	C T	A G	A G	A G
183	G G	G G	G G	C C	A G	A G	A G	C C	C C	T T	T G	C T	C T	C T	C C	A G	A G	A G
184	A G	G G	G G	C C	A G	G G	A A	C C	C C	T T	T G	C T	C T	C T	C T	A G	A G	A G
185	A G	G G	G G	C C	A G	G G	A A	C C	C C	T T	T G	C T	C T	C T	C T	A G	A G	A G
186	G G	G G	G G	C C	A G	A G	A G	C C	C C	T T	T G	C T	C T	C T	C C	A G	A G	A G
187	G G	G G	G G	C T	A G	G G	A A	C C	C C	A T	T G	C T	C T	C T	C C	A G	A G	A G
188	G G	G G	G G	C C	A A	G G	A A	C C	C C	T T	T T	C C	C C	T T	C C	A A	G G	G G
189	G G	G G	G G	C C	A A	G G	A A	C C	C C	T T	T T	C C	C C	T T	C C	A A	G G	G G
190	G G	G G	G G	C C	A A	G G	A A	C C	C C	T T	T T	C C	C C	T T	C C	A A	G G	G G
191	G G	G G	G G	C C	A A	G G	A A	C C	C C	T T	T T	C C	C C	T T	C C	A A	G G	G G
192	G G	G G	G G	C C	A A	G G	A A	C C	C C	T T	T T	C C	C C	T T	C C	A A	G G	G G
193	G G	G G	G G	C C	A A	G G	A A	C C	C C	T T	T T	C C	C C	T T	C C	A A	G G	G G
194	G G	G G	G G	C C	A A	G G	A A	C C	C C	T T	T T	C C	C C	T T	C C	A A	G G	G G
195	G G	G G	G G	C C	A A	G G	A A	C C	C C	T T	T T	C C	C C	T T	C C	A A	G G	G G
196	G G	G G	G G	C C	A A	G G	A A	C C	C C	T T	T T	C C	C C	T T	C C	A A	G G	G G
197	G G	A G	A G	C C	A A	G G	A A	C C	C C	T T	T T	C C	C C	T T	C C	A A	G G	G G
198	G G	G G	G G	C C	A A	G G	A A	C C	C C	T T	T T	C C	C C	T T	C C	A A	G G	G G
199	G G	G G	G G	C C	A A	G G	A A	C C	C C	T T	T T	C C	C C	T T	C C	A A	G G	G G
200	G G	G G	G G	C C	A A	G G	A A	C C	C C	T T	T T	C C	C C	T T	C C	A A	G G	G G
